# Supplementary material for: 3-Bromo-Isoxazoline Derivatives Inhibit GAPDH Enzyme in PDAC Cells Triggering Autophagy and Apoptotic Cell Death
Source: Cancers (Basel). 2022 Jun 27;14(13):3153. doi: 10.3390/cancers14133153 (PMC9264795; doi:10.3390/cancers14133153)
Supplement: Supplementary file 1 [file cancers-14-03153-s001.zip]

Archive with 1 entries (1 files):
- cancers-1774179-supplementary.pdf
